# Supplementary material for: Protocol for a cluster randomised waitlist-controlled trial of a goal-based behaviour change intervention for employees in workplaces enrolled in health and wellbeing initiatives
Source: PLoS One. 2023 Sep 28;18(9):e0282848. doi: 10.1371/journal.pone.0282848 (PMC10538707; doi:10.1371/journal.pone.0282848)
Supplement: S3 File — a. Session 1 ‐ Part 1 –all. b. Session 1 ‐ Part 2 ‐ intervention only. c. Session 1 ‐ Part 2 ‐ control only. d. Session 2 ‐ intervention only. e. Session 2 ‐ control only. f. Handouts. (ZIP) [file pone.0282848.s003.zip]

Archive with 6 entries (6 files):
- S3a. Session 1 - Part 1 - all.pdf
- S3b. Session 1 - Part 2 - intervention only.pdf
- S3c. Session 1 - Part 2 - control only.pdf
- S3d. Session 2 - intervention only.pdf
- S3e. Session 2 - control only.pdf
- S3f. handouts.pdf
