# Supplementary material for: Protocol for a cluster randomised waitlist-controlled trial of a goal-based behaviour change intervention for employees in workplaces enrolled in health and wellbeing initiatives
Source: PLoS One. 2023 Sep 28;18(9):e0282848. doi: 10.1371/journal.pone.0282848 (PMC10538707; doi:10.1371/journal.pone.0282848)
Supplement: S12 File — (ZIP) [file pone.0282848.s012.zip]

Archive with 8 entries (8 files):
- aer_application for ethical review_ v5.docx
- consent_v5.docx
- debriefing wording.docx
- ethical approval letter for wp1 wp2 jan 2022.pdf
- Organisational information sheet and commitment.docx
- pis_v5.docx
- recruitment wording_v3.docx
- signposting_v3.docx
